# Supplementary material for: Comparative Transcriptome Landscape of Mouse and Human Hearts
Source: Front Cell Dev Biol. 2020 Apr 22;8:268. doi: 10.3389/fcell.2020.00268 (PMC7188931; doi:10.3389/fcell.2020.00268)
Supplement: Supplementary file 1 [file Presentation_1.zip]

Archive with 22 entries (19 files):
- SD/
- SD/SD1 PCA 123 all.html
- __MACOSX/
- __MACOSX/SD/
- __MACOSX/SD/._SD1 PCA 123 all.html
- SD/SD7 PCA liver.html
- __MACOSX/SD/._SD7 PCA liver.html
- SD/SD6 PCA kidney.html
- __MACOSX/SD/._SD6 PCA kidney.html
- SD/SD3 PCA mouse.html
- __MACOSX/SD/._SD3 PCA mouse.html
- SD/SD5 PCA heart.html
- __MACOSX/SD/._SD5 PCA heart.html
- SD/SD8 PCA brain.html
- __MACOSX/SD/._SD8 PCA brain.html
- SD/SD4 PCA human.html
- __MACOSX/SD/._SD4 PCA human.html
- SD/SD9 PCA testis.html
- __MACOSX/SD/._SD9 PCA testis.html
- SD/SD2 PCA 134 all.html
- __MACOSX/SD/._SD2 PCA 134 all.html
- __MACOSX/._SD
